# Supplementary material for: The Impact of Preoperative Invasive Nodal Staging on Unexpected Mediastinal Upstaging in Early-Stage Non-small Cell Lung Cancer
Source: Ann Surg Oncol. 2025 Feb 20;32(6):4151–60. doi: 10.1245/s10434-025-17034-0 (PMC12049407; doi:10.1245/s10434-025-17034-0)
Supplement: Supplementary file 1 — Supplementary file1 (XLSX 14 KB) [file 10434_2025_17034_MOESM1_ESM.xlsx]

## Sheet: Sheet1
SUPPLEMENTARY DATA
S1. Detailed Nodal Stage Change Data, All Patients
	All	No Pre-Op Nodal Staging	Pre-Op Nodal Staging
	n (%)	n (%)	n (%)
	n=2576	n=2095	n=481
Upstaged
N0 -> N1	151 (5.9%)	106 (5.1%)	45 (9.4%)
N0 -> N2	8 (0.3%)	4 (0.2%)	4 (0.8%)
N0 -> N3	0 (0.0%)	-	-
N1 -> N2	1 (0.04%	0 (0.0%)	1 (0.2%)
N1 -> N3	0.0 (0.0%)	-	-
Downstaged
N1 -> N0	46 (1.8%)	27 (1.3%)	19 (4.0%)
No Change
N1 -> N1	59 (2.3%)	28 (1.3%)	31 (6.4%)
N0 -> N0	2217 (86.1%)	1845 (88.1%)	372 (77.3%)
Undecided
Nx -> N0	16 (0.6%)	12 (0.6%)	4 (0.8%)
Nx -> N1	4 (0.2%)	2 (0.1%)	2 (0.4%)
N0 -> Nx	73 (2.8%)	70 (3.3%)	3 (0.6%)
N1 -> Nx	0 (0.0%)	-	-
Nx -> Nx	1 (0.04%)	1 (0.05%)	0 (0.0%)
S2. Patient Covariates & Staging Covariates by Receipt of Pre-Operative Invasive Nodal Staging, Clinical 1B+
	All	No Pre-Op Nodal Staging	Pre-Op Nodal Staging
	n (%) / Med [IQR]	n (%) / Med [IQR]	n (%) / Med [IQR]	p
	n=781	n=522	n=259
Sociodemographic Variables
Age	71.2 [65.2, 76.6]	71.0 [65.6, 76.6]	71.5 [64.4, 76.8]	0.8879
Female	434 (55.6%)	303 (58.1%)	131 (50.6%)	0.05
Race/Ethnicity				0.276
Asian/Pacific Islander	103 (13.2%)	65 (12.5%)	38 (14.7%)
Black	61 (7.8%)	36 (6.9%)	25 (9.7%)
Hispanic/Latinx	44 (5.6%)	26 (5.0%)	18 (7.0%)
Other	51 (6.5%)	33 (6.3%)	18 (7.0%)
White	522 (66.8%)	362 (69.4%)	160 (61.8%)
NDI Quartile				0.044
1st	186 (23.8%)	132 (25.3%)	54 (20.9%)
2nd	207 (26.5%)	138 (26.4%)	69 (26.6%)
3rd	198 (25.4%)	140 (26.8%)	58 (22.4%)
4th	190 (24.3%)	112 (21.5%)	78 (30.1%)
Needs Interpreter (Y)	16 (2.1%)	11 (2.1%)	5 (1.9%)	0.87
Clinical Variables
BMI				0.1
<18.5	18 (2.3%)	11 (2.1%)	7 (2.7%)
18.5 to <25	258 (33.0%)	169 (32.4%)	89 (34.4%)
25 to <30	268 (34.3%)	169 (32.4%)	99 (38.2%)
>30	237 (30.4%)	173 (33.1%)	64 (24.7%)
CCI				0.722
0	114 (14.6%)	80 (15.3%)	34 (13.1%)
1-2	412 (52.8%)	277 (53.1%)	135 (52.1%)
3-4	174 (22.3%)	111 (21.3%)	63 (24.3%)
5+	81 (10.4%)	54 (10.3%)	27 (10.4%)
Smoking History				0.06
Yes	625 (80.0%)	408 (78.2%)	217 (83.8%)
No	156 (20.0%)	114 (21.8%)	42 (16.2%)
Cancer Variables
Histology				<0.001
Adenocarcinoma	499 (63.9%)	356 (68.2%)	143 (55.2%)
Squamous Cell Carcinoma	175 (22.4%)	93 (17.8%)	82 (31.7%)
Other	107 (13.7%)	73 (14.0%)	34 (13.1%)
Clinical Stage
Nodal Stage				<0.001
N0	675 (86.4%)	467 (89.5%)	208 (80.3%)
N1	106 (13.6%)	55 (10.5%)	51 (19.7%)
Overall cTNM Stage				<0.001
IB	485 (62.1%)	350 (67.1%)	135 (52.1%)
IIA	187 (23.9%)	111 (21.3%)	76 (29.3%)
IIB	109 (14.0%)	61 (11.7%)	48 (18.5%)
Surgical Variables
Surgery Type				<0.001
Wedge	50 ( 6.4%)	41 (7.9%)	9 (3.5%)
Segmentectomy	9 (1.2%)	7 (1.3%)	2 (0.8%)
Lobectomy	693 (88.7%)	465 (89.1%)	228 (88.0%)
Bilobectomy	6 (0.8%)	4 (0.8%)	2 (0.8%)
Pneumonectomy	23 (2.9%)	5 (1.0%)	18 (7.0%)
Surgical Lymph Node Sampling Quality
>1 Surgical Nodes Sampled	779 (99.7%)	520 (99.6%)	259 (100.0%)	0.32
# of Surgical Nodes Sampled	8 [4-12]	8 [4-12]	10 [5-15]	0.001
Surgical Samples Meeting 3N2 1N1	429 (54.9%)	267 (51.2%)	162 (62.6%)	0.003
Pathologic Stage
Nodal Stage				0.005
N0	663 (84.9%)	456 (87.4%)	207 (79.9%)
N1	113 (14.5%)	65 (12.5%)	48 (18.5%)
N2	5 (0.6%)	1 (0.2%)	4 (1.5%)
Overall pTNM Stage				0.002
IA	86 (11.0%)	58 (11.1%)	28 (10.8%)
IB	354 (45.3%)	259 (49.6%)	95 (36.7%)
IIA	172 (22.0%)	104 (19.9%)	69 (26.6%)
IIB	162 (20.7%)	98 (18.8%)	64 (24.7%)
IIIA	5 (0.6%)	1 (0.19%)	4 (1.5%)
IIIB	0 (0.0%)	0 (0.0%)	0 (0.0%)
IV	2 (0.3%)	2 (0.4%)	0 (0.0%)
